# Supplementary material for: TRIM6: An Upregulated Biomarker with Prognostic Significance and Immune Correlations in Gliomas
Source: Biomolecules. 2023 Aug 24;13(9):1298. doi: 10.3390/biom13091298 (PMC10527026; doi:10.3390/biom13091298)
Supplement: Supplementary file 1 [file biomolecules-13-01298-s001.zip]

Archive with 9 entries (9 files):
- HD_Figs. 7A.jpeg
- TableS1 Cox-Glioma_DSS.pdf
- TableS2 Cox-Glioma_PFI.pdf
- TableS3 prime sequence.xlsx
- TableS4 string_interactions.tsv
- WB original figure of beta-actin  in TRIM6 knockdown group.tif
- WB original figure of beta-actin  in TRIM6 overexpression group.tif
- WB original figure of TRIM6  in TRIM6 knockdown group.tif
- WB original figure of TRIM6  in TRIM6 overexpression group.tif
