# Supplementary material for: TRIM6: An Upregulated Biomarker with Prognostic Significance and Immune Correlations in Gliomas
Source: Biomolecules. 2023 Aug 24;13(9):1298. doi: 10.3390/biom13091298 (PMC10527026; doi:10.3390/biom13091298)
Supplement: Supplementary file 1 [file biomolecules-13-01298-s001.zip › TableS3 prime sequence.xlsx]

## Sheet: Sheet1
	Primer	sequence(5'to3')
	TRIM6-forward primer	CATTTGCTGGCTTTGTGAGCGG
	TRIM6-reverse primer	TTCCTGCTCCTCGTTCTTCAGC
	CXCL8-forward primer	GAGAGTGATTGAGAGTGGACCAC
	CXCL8-reverse primer	CACAACCCTCTGCACCCAGTTT
	CXCL10-forward primer	GGTGAGAAGAGATGTCTGAATCC
	CXCL10-reverse primer	GTCCATCCTTGGAAGCACTGCA
	CXCL9 -forward primer	CTGTTCCTGCATCAGCACCAAC
	CXCL9 -reverse primer	TGAACTCCATTCTTCAGTGTAGCA
	COL1A1-Forward Sequence	GATTCCCTGGACCTAAAGGTGC
	COL1A1-Reverse Sequence	AGCCTCTCCATCTTTGCCAGCA
	COL1A2-Forward Sequence	CCTGGTGCTAAAGGAGAAAGAGG
	COL1A2-Reverse Sequence	ATCACCACGACTTCCAGCAGGA
	CXCL11-Forward Sequence	AAGGACAACGATGCCTAAATCCC
	CXCL11-Reverse Sequence	CAGATGCCCTTTTCCAGGACTTC
	TIMP1-Forward Sequence	GGAGAGTGTCTGCGGATACTTC
	TIMP1-Reverse Sequence	GCAGGTAGTGATGTGCAAGAGTC
	MMP9-Forward Sequence	GCCACTACTGTGCCTTTGAGTC
	MMP9-Reverse Sequence	CCCTCAGAGAATCGCCAGTACT
	CCL11-Forward Sequence	GCTACAGGAGAATCACCAGTGG
	CCL11-Reverse Sequence	GGAATCCTGCACCCACTTCTTC
	CXCR3 -Forward Sequence	ACGAGAGTGACTCGTGCTGTAC
	CXCR3 -Reverse Sequence	GCAGAAAGAGGAGGCTGTAGAG
	TNFa-Forward Sequence	CTCTTCTGCCTGCTGCACTTTG
	TNFa-Reverse Sequence	ATGGGCTACAGGCTTGTCACTC
	IL-1b-Forward Sequence	CCACAGACCTTCCAGGAGAATG
	IL-1b-Reverse Sequence	GTGCAGTTCAGTGATCGTACAGG
	IL-8-Forward Sequence	GAGAGTGATTGAGAGTGGACCAC
	IL-8-Reverse Sequence	CACAACCCTCTGCACCCAGTTT
	IL-6-Forward Sequence	AGACAGCCACTCACCTCTTCAG
	IL-6-Reverse Sequence	TTCTGCCAGTGCCTCTTTGCTG
