# Supplementary material for: TRIM6: An Upregulated Biomarker with Prognostic Significance and Immune Correlations in Gliomas
Source: Biomolecules. 2023 Aug 24;13(9):1298. doi: 10.3390/biom13091298 (PMC10527026; doi:10.3390/biom13091298)
Supplement: Supplementary file 1 [file biomolecules-13-01298-s001.zip › TableS4 string_interactions.tsv]

#node1	node2	node1_string_id	node2_string_id	neighborhood_on_chromosome	gene_fusion	phylogenetic_cooccurrence	homology	coexpression	experimentally_determined_interaction	database_annotated	automated_textmining	combined_score
AFP	GDF3	9606.ENSP00000379138	9606.ENSP00000331745	0	0	0	0	0.552	0	0	0.404	0.722
AFP	GATA4	9606.ENSP00000379138	9606.ENSP00000334458	0	0	0	0	0.095	0	0	0.696	0.713
AFP	FGG	9606.ENSP00000379138	9606.ENSP00000336829	0	0	0	0	0.684	0.099	0	0.235	0.763
AFP	FOXA2	9606.ENSP00000379138	9606.ENSP00000400341	0	0	0	0	0.096	0.182	0	0.744	0.795
AFP	SERPINA1	9606.ENSP00000379138	9606.ENSP00000416066	0	0	0	0	0.109	0.158	0	0.754	0.800
AGXT	HGD	9606.ENSP00000302620	9606.ENSP00000283871	0	0	0	0	0.653	0	0	0.193	0.707
AGXT	HAO1	9606.ENSP00000302620	9606.ENSP00000368066	0	0	0	0	0.664	0.245	0.900	0.649	0.989
ALDH1A3	AOX1	9606.ENSP00000332256	9606.ENSP00000363832	0	0	0	0	0.100	0	0.800	0.288	0.860
ANXA1	F13A1	9606.ENSP00000366109	9606.ENSP00000264870	0	0	0	0	0.088	0	0.900	0.185	0.919
ANXA1	S100A11	9606.ENSP00000366109	9606.ENSP00000271638	0	0	0	0	0.432	0.683	0	0.989	0.998
ANXA1	COL1A2	9606.ENSP00000366109	9606.ENSP00000297268	0	0	0	0	0.160	0	0.900	0.170	0.924
ANXA1	ANXA2	9606.ENSP00000366109	9606.ENSP00000346032	0	0	0	0.938	0.474	0.365	0.800	0.864	0.931
ANXA1	FPR2	9606.ENSP00000366109	9606.ENSP00000468897	0	0	0	0	0	0	0.600	0.990	0.996
ANXA2	LGALS3	9606.ENSP00000346032	9606.ENSP00000254301	0	0	0	0	0.303	0.060	0	0.816	0.869
ANXA2	S100A11	9606.ENSP00000346032	9606.ENSP00000271638	0	0	0	0	0.543	0.157	0	0.988	0.995
ANXA2	SLPI	9606.ENSP00000346032	9606.ENSP00000342082	0	0	0	0	0.085	0	0	0.985	0.986
ANXA2	S100A4	9606.ENSP00000346032	9606.ENSP00000357705	0	0	0	0	0.199	0.835	0	0.995	0.999
AOX1	NNMT	9606.ENSP00000363832	9606.ENSP00000441434	0	0	0	0	0.175	0	0.900	0.494	0.954
AQP5	AQP9	9606.ENSP00000293599	9606.ENSP00000219919	0	0	0.420	0.702	0	0	0.600	0.814	0.731
AREG	EREG	9606.ENSP00000379097	9606.ENSP00000244869	0	0	0	0	0.202	0	0.300	0.905	0.942
AREG	S100A4	9606.ENSP00000379097	9606.ENSP00000357705	0	0	0	0	0.066	0.617	0	0.576	0.835
BMP5	NKX2-5	9606.ENSP00000359866	9606.ENSP00000327758	0	0	0	0	0	0.056	0.900	0.244	0.922
BMP5	GATA4	9606.ENSP00000359866	9606.ENSP00000334458	0	0	0	0	0.062	0.058	0.900	0.229	0.922
CAMP	FPR2	9606.ENSP00000296435	9606.ENSP00000468897	0	0	0	0	0.111	0.213	0	0.988	0.991
CARD16	SERPINA5	9606.ENSP00000364858	9606.ENSP00000333203	0	0	0	0	0	0	0.900	0.043	0.900
CCDC37	SPAG17	9606.ENSP00000344749	9606.ENSP00000337804	0	0	0	0	0.062	0	0	0.739	0.745
CCL11	CSF3	9606.ENSP00000302234	9606.ENSP00000225474	0	0	0	0	0.057	0	0	0.846	0.848
CCL11	GNGT1	9606.ENSP00000302234	9606.ENSP00000248572	0	0	0	0	0	0	0.900	0	0.900
CCL11	CCR2	9606.ENSP00000302234	9606.ENSP00000292301	0	0	0	0	0.087	0.213	0.600	0.905	0.969
CCL11	CSF2	9606.ENSP00000302234	9606.ENSP00000296871	0	0	0	0	0.062	0	0	0.859	0.862
CCL11	XCR1	9606.ENSP00000302234	9606.ENSP00000310405	0	0	0	0	0.065	0	0.600	0.298	0.714
CCL11	CXCR6	9606.ENSP00000302234	9606.ENSP00000395704	0	0	0	0	0	0	0.600	0.314	0.714
CCL11	CCL18	9606.ENSP00000302234	9606.ENSP00000479955	0	0	0	0	0.136	0.280	0	0.595	0.726
CCL11	CXCL11	9606.ENSP00000302234	9606.ENSP00000306884	0	0	0	0	0.088	0.237	0	0.679	0.757
CCL11	DPP4	9606.ENSP00000302234	9606.ENSP00000353731	0	0	0	0	0	0.686	0	0.295	0.769
CCL11	CXCL8	9606.ENSP00000302234	9606.ENSP00000306512	0	0	0	0	0.064	0	0	0.814	0.818
CCL11	CXCL9	9606.ENSP00000302234	9606.ENSP00000354901	0	0	0	0	0.117	0.237	0	0.776	0.836
CCL11	CXCL10	9606.ENSP00000302234	9606.ENSP00000305651	0	0	0	0	0.119	0.270	0.900	0.878	0.991
CCL11	CXCR3	9606.ENSP00000302234	9606.ENSP00000362795	0	0	0	0	0	0.270	0.900	0.938	0.995
CCL13	CXCR6	9606.ENSP00000225844	9606.ENSP00000395704	0	0	0	0	0.104	0	0.600	0.253	0.709
CCL13	XCR1	9606.ENSP00000225844	9606.ENSP00000310405	0	0	0	0	0.076	0	0.600	0.341	0.735
CCL13	CXCL11	9606.ENSP00000225844	9606.ENSP00000306884	0	0	0	0	0.111	0.270	0	0.632	0.740
CCL13	CXCL9	9606.ENSP00000225844	9606.ENSP00000354901	0	0	0	0	0.232	0.237	0	0.609	0.751
CCL13	CXCL10	9606.ENSP00000225844	9606.ENSP00000305651	0	0	0	0	0.159	0.271	0	0.660	0.773
CCL13	CXCR3	9606.ENSP00000225844	9606.ENSP00000362795	0	0	0	0	0	0.270	0.600	0.391	0.806
CCL13	CCR2	9606.ENSP00000225844	9606.ENSP00000292301	0	0	0	0	0.060	0.463	0.800	0.729	0.969
CCL18	CCR2	9606.ENSP00000479955	9606.ENSP00000292301	0	0	0	0	0.115	0	0.600	0.525	0.817
CCL18	XCR1	9606.ENSP00000479955	9606.ENSP00000310405	0	0	0	0	0.109	0	0.600	0.284	0.722
CCL18	CD163	9606.ENSP00000479955	9606.ENSP00000352071	0	0	0	0	0.255	0	0	0.726	0.787
CCL18	CXCL9	9606.ENSP00000479955	9606.ENSP00000354901	0	0	0	0	0.350	0	0	0.627	0.747
CCL18	CXCR3	9606.ENSP00000479955	9606.ENSP00000362795	0	0	0	0	0.077	0	0.600	0.387	0.753
CCL18	CXCR6	9606.ENSP00000479955	9606.ENSP00000395704	0	0	0	0	0.100	0	0.600	0.269	0.714
CCL20	CSF3	9606.ENSP00000351671	9606.ENSP00000225474	0	0	0	0	0.158	0	0.900	0.601	0.963
CCL20	LIF	9606.ENSP00000351671	9606.ENSP00000249075	0	0	0	0	0.140	0	0.900	0.268	0.931
CCL20	CCR2	9606.ENSP00000351671	9606.ENSP00000292301	0	0	0	0	0	0	0.600	0.772	0.905
CCL20	CSF2	9606.ENSP00000351671	9606.ENSP00000296871	0	0	0	0	0.171	0	0.900	0.689	0.972
CCL20	CXCL10	9606.ENSP00000351671	9606.ENSP00000305651	0	0	0	0	0.143	0	0.600	0.764	0.912
CCL20	CXCL8	9606.ENSP00000351671	9606.ENSP00000306512	0	0	0	0	0.553	0	0.600	0.818	0.964
CCL20	CXCL11	9606.ENSP00000351671	9606.ENSP00000306884	0	0	0	0	0.088	0.274	0	0.701	0.785
CCL20	XCR1	9606.ENSP00000351671	9606.ENSP00000310405	0	0	0	0	0	0	0.600	0.451	0.771
CCL20	CCL7	9606.ENSP00000351671	9606.ENSP00000367832	0	0	0	0	0.129	0	0	0.702	0.730
CCL20	CXCL9	9606.ENSP00000351671	9606.ENSP00000354901	0	0	0	0	0.097	0	0	0.725	0.741
CCL20	CXCR6	9606.ENSP00000351671	9606.ENSP00000395704	0	0	0	0	0	0	0.600	0.618	0.841
CCL20	CXCR3	9606.ENSP00000351671	9606.ENSP00000362795	0	0	0	0	0	0	0.600	0.738	0.891
CCL23	FPR2	9606.ENSP00000481357	9606.ENSP00000468897	0	0	0	0	0.093	0	0.600	0.390	0.759
CCL7	CSF3	9606.ENSP00000367832	9606.ENSP00000225474	0	0	0	0	0.138	0	0	0.690	0.721
CCL7	CXCL6	9606.ENSP00000367832	9606.ENSP00000226317	0	0	0	0	0.194	0.280	0	0.713	0.819
CCL7	CCR2	9606.ENSP00000367832	9606.ENSP00000292301	0	0	0	0	0.062	0.298	0.800	0.995	0.999
CCL7	CSF2	9606.ENSP00000367832	9606.ENSP00000296871	0	0	0	0	0.098	0	0	0.738	0.753
CCL7	CXCL10	9606.ENSP00000367832	9606.ENSP00000305651	0	0	0	0	0.184	0	0	0.824	0.850
CCL7	CXCL8	9606.ENSP00000367832	9606.ENSP00000306512	0	0	0	0	0.285	0	0	0.787	0.842
CCL7	CXCL11	9606.ENSP00000367832	9606.ENSP00000306884	0	0	0	0	0.115	0	0	0.692	0.716
CCL7	XCR1	9606.ENSP00000367832	9606.ENSP00000310405	0	0	0	0	0	0.057	0.600	0.369	0.741
CCL7	CXCL9	9606.ENSP00000367832	9606.ENSP00000354901	0	0	0	0	0.107	0	0	0.753	0.771
CCL7	CXCR3	9606.ENSP00000367832	9606.ENSP00000362795	0	0	0	0	0	0.282	0.600	0.563	0.863
CCL7	CXCR6	9606.ENSP00000367832	9606.ENSP00000395704	0	0	0	0	0.052	0	0.600	0.383	0.745
CCR2	CXCL6	9606.ENSP00000292301	9606.ENSP00000226317	0	0	0	0	0.060	0	0.600	0.363	0.739
CCR2	HP	9606.ENSP00000292301	9606.ENSP00000348170	0	0	0	0	0.065	0.102	0	0.725	0.749
CCR2	CXCL11	9606.ENSP00000292301	9606.ENSP00000306884	0	0	0	0	0.062	0	0.600	0.597	0.835
CCR2	CXCL8	9606.ENSP00000292301	9606.ENSP00000306512	0	0	0	0	0.080	0	0.600	0.681	0.872
CCR2	CXCL9	9606.ENSP00000292301	9606.ENSP00000354901	0	0	0	0	0.108	0	0.600	0.674	0.873
CCR2	CXCL10	9606.ENSP00000292301	9606.ENSP00000305651	0	0	0	0	0.091	0	0.600	0.724	0.891
CD163	F13A1	9606.ENSP00000352071	9606.ENSP00000264870	0	0	0	0	0.684	0	0	0.341	0.783
CD163	HP	9606.ENSP00000352071	9606.ENSP00000348170	0	0	0	0	0.062	0.213	0.600	0.995	0.998
CD163	S100A9	9606.ENSP00000352071	9606.ENSP00000357727	0	0	0	0	0.189	0	0	0.656	0.709
CD1A	CD3D	9606.ENSP00000289429	9606.ENSP00000300692	0	0	0	0	0.239	0	0.600	0.163	0.722
CD1A	CSF2	9606.ENSP00000289429	9606.ENSP00000296871	0	0	0	0	0	0	0	0.739	0.739
CD1A	CD2	9606.ENSP00000289429	9606.ENSP00000358490	0	0	0	0	0.139	0	0	0.733	0.760
CD2	GZMK	9606.ENSP00000358490	9606.ENSP00000231009	0	0	0	0	0.809	0	0	0.401	0.880
CD2	CD3D	9606.ENSP00000358490	9606.ENSP00000300692	0	0	0	0	0.784	0	0	0.556	0.900
CD2	IL7R	9606.ENSP00000358490	9606.ENSP00000306157	0	0	0	0	0.551	0	0	0.517	0.773
CD2	CXCR3	9606.ENSP00000358490	9606.ENSP00000362795	0	0	0	0	0.539	0	0	0.391	0.707
CD2	CD48	9606.ENSP00000358490	9606.ENSP00000484431	0	0	0	0	0.551	0.270	0	0.991	0.996
CD300E	TREM1	9606.ENSP00000376395	9606.ENSP00000244709	0	0	0	0	0.270	0	0.500	0.294	0.720
CD3D	GZMK	9606.ENSP00000300692	9606.ENSP00000231009	0	0	0	0	0.412	0	0	0.519	0.705
CD3D	TRAT1	9606.ENSP00000300692	9606.ENSP00000295756	0	0	0	0	0.538	0	0.900	0.502	0.975
CD3D	IL7R	9606.ENSP00000300692	9606.ENSP00000306157	0	0	0	0	0.217	0	0.500	0.502	0.788
CD3D	PDCD1LG2	9606.ENSP00000300692	9606.ENSP00000380855	0	0	0	0	0.062	0	0.900	0.193	0.917
CD3D	PTPN22	9606.ENSP00000300692	9606.ENSP00000352833	0	0	0	0	0.205	0	0.900	0.066	0.919
CD3D	IL2RA	9606.ENSP00000300692	9606.ENSP00000369293	0	0	0	0	0.087	0	0.900	0.392	0.939
CD3D	CD8B	9606.ENSP00000300692	9606.ENSP00000331172	0	0	0	0	0.554	0.213	0.900	0.606	0.984
CD48	SLAMF6	9606.ENSP00000484431	9606.ENSP00000357036	0	0	0	0	0.200	0	0	0.785	0.821
CD8B	TRAT1	9606.ENSP00000331172	9606.ENSP00000295756	0	0	0	0	0.233	0	0.900	0.134	0.927
CD8B	IL2RA	9606.ENSP00000331172	9606.ENSP00000369293	0	0	0	0	0.063	0	0.900	0.306	0.929
CHI3L1	IL13RA2	9606.ENSP00000255409	9606.ENSP00000361004	0	0	0	0	0	0.746	0	0.800	0.947
CHRNA1	GNGT1	9606.ENSP00000261007	9606.ENSP00000248572	0	0	0	0	0	0	0.900	0	0.900
CLEC5A	TREM1	9606.ENSP00000449999	9606.ENSP00000244709	0	0	0	0	0.347	0	0	0.568	0.706
COL1A1	TIMP1	9606.ENSP00000225964	9606.ENSP00000218388	0	0	0	0	0.145	0	0	0.716	0.747
COL1A1	PCOLCE	9606.ENSP00000225964	9606.ENSP00000223061	0	0	0	0	0.544	0.173	0.900	0.415	0.975
COL1A1	IBSP	9606.ENSP00000225964	9606.ENSP00000226284	0	0	0	0	0.053	0	0	0.697	0.700
COL1A1	FMOD	9606.ENSP00000225964	9606.ENSP00000347041	0	0	0	0	0.373	0.076	0	0.530	0.703
COL1A1	SPP1	9606.ENSP00000225964	9606.ENSP00000378517	0	0	0	0	0.063	0	0	0.714	0.720
COL1A1	MMP9	9606.ENSP00000225964	9606.ENSP00000361405	0	0	0	0	0.077	0.227	0	0.639	0.720
COL1A1	LOX	9606.ENSP00000225964	9606.ENSP00000231004	0	0	0	0	0.409	0.192	0	0.632	0.809
COL1A1	COL4A1	9606.ENSP00000225964	9606.ENSP00000364979	0	0	0.407	0.706	0.576	0.155	0.300	0.753	0.810
COL1A1	COL6A3	9606.ENSP00000225964	9606.ENSP00000295550	0	0	0	0.574	0.768	0	0.300	0.702	0.880
COL1A1	POSTN	9606.ENSP00000225964	9606.ENSP00000369071	0	0	0	0	0.658	0.103	0	0.662	0.887
COL1A1	COL6A2	9606.ENSP00000225964	9606.ENSP00000300527	0	0	0	0.602	0.882	0.178	0.300	0.742	0.948
COL1A1	COL5A1	9606.ENSP00000225964	9606.ENSP00000360882	0	0	0.420	0.850	0.779	0.192	0.720	0.820	0.955
COL1A1	LUM	9606.ENSP00000225964	9606.ENSP00000266718	0	0	0	0	0.764	0.379	0.720	0.580	0.980
COL1A1	COL5A2	9606.ENSP00000225964	9606.ENSP00000364000	0	0	0.444	0.949	0.940	0	0.720	0.796	0.983
COL1A1	COL3A1	9606.ENSP00000225964	9606.ENSP00000304408	0	0	0.439	0.951	0.944	0	0.800	0.892	0.989
COL1A1	COL1A2	9606.ENSP00000225964	9606.ENSP00000297268	0	0	0.443	0.958	0.990	0.559	0.900	0.954	0.999
COL1A2	PCOLCE	9606.ENSP00000297268	9606.ENSP00000223061	0	0	0	0	0.557	0.151	0.900	0.626	0.984
COL1A2	LOX	9606.ENSP00000297268	9606.ENSP00000231004	0	0	0	0	0.378	0.192	0	0.530	0.743
COL1A2	F13A1	9606.ENSP00000297268	9606.ENSP00000264870	0	0	0	0	0	0	0.900	0.143	0.910
COL1A2	LUM	9606.ENSP00000297268	9606.ENSP00000266718	0	0	0	0	0.875	0.472	0.900	0.559	0.996
COL1A2	COL6A3	9606.ENSP00000297268	9606.ENSP00000295550	0	0	0	0.563	0.838	0	0.300	0.699	0.917
COL1A2	TGFBI	9606.ENSP00000297268	9606.ENSP00000416330	0	0	0	0	0.256	0.391	0	0.418	0.713
COL1A2	COL6A2	9606.ENSP00000297268	9606.ENSP00000300527	0	0	0	0.581	0.620	0	0.300	0.691	0.801
COL1A2	COL4A1	9606.ENSP00000297268	9606.ENSP00000364979	0	0	0.419	0.708	0.565	0.246	0.300	0.708	0.824
COL1A2	POSTN	9606.ENSP00000297268	9606.ENSP00000369071	0	0	0	0	0.738	0.392	0	0.585	0.928
COL1A2	COL5A1	9606.ENSP00000297268	9606.ENSP00000360882	0	0	0.426	0.840	0.723	0.466	0.720	0.785	0.963
COL1A2	COL3A1	9606.ENSP00000297268	9606.ENSP00000304408	0	0	0.440	0.930	0.948	0.213	0.800	0.873	0.991
COL1A2	COL5A2	9606.ENSP00000297268	9606.ENSP00000364000	0	0	0.446	0.936	0.964	0.400	0.720	0.810	0.993
COL3A1	PCOLCE	9606.ENSP00000304408	9606.ENSP00000223061	0	0	0	0	0.487	0.857	0.900	0.418	0.995
COL3A1	LOX	9606.ENSP00000304408	9606.ENSP00000231004	0	0	0	0	0.278	0.192	0	0.571	0.728
COL3A1	LUM	9606.ENSP00000304408	9606.ENSP00000266718	0	0	0	0	0.831	0.189	0.720	0.607	0.982
COL3A1	COL6A3	9606.ENSP00000304408	9606.ENSP00000295550	0	0	0	0.571	0.802	0	0.300	0.735	0.900
COL3A1	COL6A2	9606.ENSP00000304408	9606.ENSP00000300527	0	0	0	0.597	0.600	0.178	0.300	0.681	0.817
COL3A1	FMOD	9606.ENSP00000304408	9606.ENSP00000347041	0	0	0	0	0.594	0.076	0	0.503	0.797
COL3A1	COL4A1	9606.ENSP00000304408	9606.ENSP00000364979	0	0	0.413	0.717	0.569	0.155	0.300	0.757	0.805
COL3A1	COL5A1	9606.ENSP00000304408	9606.ENSP00000360882	0	0	0.401	0.841	0.643	0	0.720	0.818	0.914
COL3A1	POSTN	9606.ENSP00000304408	9606.ENSP00000369071	0	0	0	0	0.798	0.103	0	0.609	0.923
COL3A1	COL5A2	9606.ENSP00000304408	9606.ENSP00000364000	0	0	0.444	0.931	0.939	0	0.720	0.822	0.983
COL4A1	IBSP	9606.ENSP00000364979	9606.ENSP00000226284	0	0	0	0	0	0	0.900	0.102	0.906
COL4A1	THBS1	9606.ENSP00000364979	9606.ENSP00000260356	0	0	0	0	0.115	0.281	0.500	0.517	0.826
COL4A1	COL5A1	9606.ENSP00000364979	9606.ENSP00000360882	0	0	0.400	0.684	0.618	0.155	0.300	0.697	0.830
COL4A1	COL5A2	9606.ENSP00000364979	9606.ENSP00000364000	0	0	0.430	0.699	0.578	0.155	0.300	0.684	0.810
COL5A1	PCOLCE	9606.ENSP00000360882	9606.ENSP00000223061	0	0	0	0	0.374	0.497	0.900	0.480	0.981
COL5A1	THBS1	9606.ENSP00000360882	9606.ENSP00000260356	0	0	0	0	0.132	0.470	0	0.424	0.712
COL5A1	LUM	9606.ENSP00000360882	9606.ENSP00000266718	0	0	0	0	0.381	0.189	0.720	0.522	0.923
COL5A1	COL6A3	9606.ENSP00000360882	9606.ENSP00000295550	0	0	0	0.561	0.488	0.192	0.300	0.675	0.776
COL5A1	COL6A2	9606.ENSP00000360882	9606.ENSP00000300527	0	0	0	0.624	0.832	0.367	0.300	0.701	0.940
COL5A1	COL5A2	9606.ENSP00000360882	9606.ENSP00000364000	0	0	0.421	0.838	0.663	0.305	0.900	0.868	0.979
COL5A2	PCOLCE	9606.ENSP00000364000	9606.ENSP00000223061	0	0	0	0	0.242	0.173	0.900	0.425	0.959
COL5A2	LUM	9606.ENSP00000364000	9606.ENSP00000266718	0	0	0	0	0.610	0.189	0.720	0.420	0.941
COL5A2	COL6A3	9606.ENSP00000364000	9606.ENSP00000295550	0	0	0	0.561	0.597	0	0.300	0.749	0.801
COL5A2	COL6A2	9606.ENSP00000364000	9606.ENSP00000300527	0	0	0	0.592	0.366	0.178	0.300	0.675	0.710
COL5A2	POSTN	9606.ENSP00000364000	9606.ENSP00000369071	0	0	0	0	0.767	0.103	0	0.470	0.879
COL6A2	PCOLCE	9606.ENSP00000300527	9606.ENSP00000223061	0	0	0	0	0.564	0.151	0	0.470	0.787
COL6A2	THBS1	9606.ENSP00000300527	9606.ENSP00000260356	0	0	0	0	0.108	0.056	0.500	0.408	0.717
COL6A2	COL6A3	9606.ENSP00000300527	9606.ENSP00000295550	0	0	0	0.657	0.861	0	0.900	0.947	0.990
COL6A3	THBS1	9606.ENSP00000295550	9606.ENSP00000260356	0	0	0	0	0.174	0.056	0.500	0.332	0.705
COL6A3	LUM	9606.ENSP00000295550	9606.ENSP00000266718	0	0	0	0	0.585	0.076	0	0.558	0.816
COL6A3	POSTN	9606.ENSP00000295550	9606.ENSP00000369071	0	0	0	0	0.588	0.103	0	0.459	0.782
CP	SERPINA1	9606.ENSP00000264613	9606.ENSP00000416066	0	0	0	0	0.118	0	0	0.845	0.857
CP	HP	9606.ENSP00000264613	9606.ENSP00000348170	0	0	0	0	0.093	0	0	0.893	0.899
CSF2	CSF3	9606.ENSP00000296871	9606.ENSP00000225474	0	0	0	0	0.163	0	0.900	0.914	0.992
CSF2	LIF	9606.ENSP00000296871	9606.ENSP00000249075	0	0	0	0	0.099	0	0.900	0.565	0.957
CSF2	CXCL9	9606.ENSP00000296871	9606.ENSP00000354901	0	0	0	0	0.049	0	0	0.713	0.715
CSF2	IL2RA	9606.ENSP00000296871	9606.ENSP00000369293	0	0	0	0	0.075	0	0.600	0.631	0.851
CSF2	IL7R	9606.ENSP00000296871	9606.ENSP00000306157	0	0	0	0	0	0	0.600	0.684	0.868
CSF2	CXCL10	9606.ENSP00000296871	9606.ENSP00000305651	0	0	0	0	0.083	0	0.900	0.822	0.982
CSF2	CXCL8	9606.ENSP00000296871	9606.ENSP00000306512	0	0	0	0	0.148	0	0.900	0.876	0.988
CSF3	IL7R	9606.ENSP00000225474	9606.ENSP00000306157	0	0	0	0	0	0	0.600	0.408	0.753
CSF3	IL2RA	9606.ENSP00000225474	9606.ENSP00000369293	0	0	0	0	0	0	0.600	0.468	0.778
CSF3	OSMR	9606.ENSP00000225474	9606.ENSP00000274276	0	0	0	0	0	0	0.600	0.506	0.794
CSF3	LIF	9606.ENSP00000225474	9606.ENSP00000249075	0	0	0	0	0.076	0	0.900	0.658	0.965
CSF3	CXCL10	9606.ENSP00000225474	9606.ENSP00000305651	0	0	0	0	0.098	0	0.900	0.805	0.980
CSF3	CXCL8	9606.ENSP00000225474	9606.ENSP00000306512	0	0	0	0	0.172	0	0.900	0.861	0.987
CSTA	PI3	9606.ENSP00000264474	9606.ENSP00000243924	0	0	0	0	0.128	0.270	0.900	0.431	0.959
CSTA	S100A9	9606.ENSP00000264474	9606.ENSP00000357727	0	0	0	0	0.538	0	0	0.381	0.702
CTHRC1	ROR2	9606.ENSP00000330523	9606.ENSP00000364860	0	0	0	0	0.062	0	0.900	0.235	0.922
CXCL10	LIF	9606.ENSP00000305651	9606.ENSP00000249075	0	0	0	0	0.062	0	0.900	0.417	0.940
CXCL10	IDO1	9606.ENSP00000305651	9606.ENSP00000430950	0	0	0	0	0.411	0	0	0.560	0.730
CXCL10	XCR1	9606.ENSP00000305651	9606.ENSP00000310405	0	0	0	0	0.076	0	0.600	0.400	0.758
CXCL10	GBP5	9606.ENSP00000305651	9606.ENSP00000359488	0	0	0	0	0.670	0	0	0.455	0.812
CXCL10	CXCR6	9606.ENSP00000305651	9606.ENSP00000395704	0	0	0	0	0.102	0	0.600	0.557	0.827
CXCL10	DPP4	9606.ENSP00000305651	9606.ENSP00000353731	0	0	0	0	0	0.679	0	0.528	0.842
CXCL10	CXCL8	9606.ENSP00000305651	9606.ENSP00000306512	0	0	0	0	0.145	0	0.600	0.879	0.955
CXCL10	CXCL11	9606.ENSP00000305651	9606.ENSP00000306884	0	0	0	0.818	0.841	0.237	0.900	0.882	0.988
CXCL10	CXCL9	9606.ENSP00000305651	9606.ENSP00000354901	0	0	0	0.862	0.848	0.272	0.900	0.918	0.989
CXCL10	CXCR3	9606.ENSP00000305651	9606.ENSP00000362795	0	0	0	0	0.090	0.678	0.900	0.989	0.999
CXCL11	CXCL6	9606.ENSP00000306884	9606.ENSP00000226317	0	0	0	0	0.086	0	0	0.774	0.784
CXCL11	TNFAIP6	9606.ENSP00000306884	9606.ENSP00000243347	0	0	0	0	0.090	0.680	0	0.240	0.759
CXCL11	CXCL8	9606.ENSP00000306884	9606.ENSP00000306512	0	0	0	0	0.108	0	0	0.698	0.719
CXCL11	XCR1	9606.ENSP00000306884	9606.ENSP00000310405	0	0	0	0	0.062	0	0.600	0.329	0.726
CXCL11	CXCR6	9606.ENSP00000306884	9606.ENSP00000395704	0	0	0	0	0.089	0	0.600	0.460	0.786
CXCL11	DPP4	9606.ENSP00000306884	9606.ENSP00000353731	0	0	0	0	0.062	0.679	0	0.409	0.806
CXCL11	CXCL9	9606.ENSP00000306884	9606.ENSP00000354901	0	0	0	0.846	0.749	0.237	0.900	0.884	0.982
CXCL11	CXCR3	9606.ENSP00000306884	9606.ENSP00000362795	0	0	0	0	0.062	0.678	0.900	0.989	0.999
CXCL6	CXCR6	9606.ENSP00000226317	9606.ENSP00000395704	0	0	0	0	0.049	0	0.600	0.327	0.721
CXCL6	CXCR3	9606.ENSP00000226317	9606.ENSP00000362795	0	0	0	0	0	0	0.600	0.409	0.753
CXCL8	TIMP1	9606.ENSP00000306512	9606.ENSP00000218388	0	0	0	0	0.120	0	0	0.688	0.713
CXCL8	SERPINE1	9606.ENSP00000306512	9606.ENSP00000223095	0	0	0	0	0.137	0	0	0.703	0.732
CXCL8	TNFAIP6	9606.ENSP00000306512	9606.ENSP00000243347	0	0	0	0	0.182	0.417	0	0.969	0.984
CXCL8	LIF	9606.ENSP00000306512	9606.ENSP00000249075	0	0	0	0	0.172	0	0.900	0.517	0.956
CXCL8	XCR1	9606.ENSP00000306512	9606.ENSP00000310405	0	0	0	0	0	0	0.600	0.310	0.712
CXCL8	S100A8	9606.ENSP00000306512	9606.ENSP00000357722	0	0	0	0	0.189	0	0	0.664	0.716
CXCL8	CXCR6	9606.ENSP00000306512	9606.ENSP00000395704	0	0	0	0	0.049	0	0.600	0.407	0.754
CXCL8	MMP1	9606.ENSP00000306512	9606.ENSP00000322788	0	0	0	0	0.190	0	0	0.715	0.759
CXCL8	CXCL9	9606.ENSP00000306512	9606.ENSP00000354901	0	0	0	0	0.065	0	0	0.780	0.786
CXCL8	SERPINA1	9606.ENSP00000306512	9606.ENSP00000416066	0	0	0	0	0.140	0	0	0.777	0.800
CXCL8	CXCR3	9606.ENSP00000306512	9606.ENSP00000362795	0	0	0	0	0	0	0.600	0.656	0.856
CXCL8	MMP9	9606.ENSP00000306512	9606.ENSP00000361405	0	0	0	0	0.134	0.213	0	0.825	0.871
CXCL9	XCR1	9606.ENSP00000354901	9606.ENSP00000310405	0	0	0	0	0.098	0	0.600	0.422	0.773
CXCL9	DPP4	9606.ENSP00000354901	9606.ENSP00000353731	0	0	0	0	0.062	0.679	0	0.283	0.765
CXCL9	IDO1	9606.ENSP00000354901	9606.ENSP00000430950	0	0	0	0	0.489	0	0	0.561	0.766
CXCL9	GBP5	9606.ENSP00000354901	9606.ENSP00000359488	0	0	0	0	0.676	0	0	0.418	0.803
CXCL9	CXCR6	9606.ENSP00000354901	9606.ENSP00000395704	0	0	0	0	0.173	0	0.600	0.561	0.842
CXCL9	CXCR3	9606.ENSP00000354901	9606.ENSP00000362795	0	0	0	0	0.123	0.675	0.900	0.989	0.999
CXCR3	IL7R	9606.ENSP00000362795	9606.ENSP00000306157	0	0	0	0	0.122	0	0	0.681	0.708
CXCR6	GZMK	9606.ENSP00000395704	9606.ENSP00000231009	0	0	0	0	0.633	0	0	0.422	0.778
DKK1	WNT16	9606.ENSP00000363081	9606.ENSP00000222462	0	0	0	0	0	0.058	0.600	0.643	0.853
DKK1	TNFRSF11B	9606.ENSP00000363081	9606.ENSP00000297350	0	0	0	0	0.107	0	0	0.689	0.710
DKK1	SFRP4	9606.ENSP00000363081	9606.ENSP00000410715	0	0	0	0	0	0.056	0	0.756	0.759
DNAH11	RSPH4A	9606.ENSP00000475939	9606.ENSP00000229554	0	0	0	0	0.084	0	0	0.784	0.794
DNAH11	DRC1	9606.ENSP00000475939	9606.ENSP00000288710	0	0	0	0	0.145	0	0	0.692	0.726
DPP4	LGALS3	9606.ENSP00000353731	9606.ENSP00000254301	0	0	0	0	0	0	0	0.820	0.820
DPYD	HPD	9606.ENSP00000359211	9606.ENSP00000289004	0	0	0	0	0.119	0.726	0	0.132	0.772
DRC1	RSPH4A	9606.ENSP00000288710	9606.ENSP00000229554	0	0	0	0	0.103	0	0	0.765	0.780
EYA4	SIX3	9606.ENSP00000432770	9606.ENSP00000260653	0	0	0	0	0.062	0.347	0	0.809	0.873
EYA4	HIST1H2BH	9606.ENSP00000432770	9606.ENSP00000479169	0	0	0	0	0	0	0.900	0.060	0.901
F13A1	FGG	9606.ENSP00000264870	9606.ENSP00000336829	0	0	0	0	0	0.468	0.500	0.548	0.869
F13A1	SERPINA5	9606.ENSP00000264870	9606.ENSP00000333203	0	0	0	0	0	0.056	0.900	0.181	0.915
FBXO39	SPAG17	9606.ENSP00000321386	9606.ENSP00000337804	0	0	0	0	0.062	0	0	0.823	0.827
FCGR2B	LGALS3	9606.ENSP00000351497	9606.ENSP00000254301	0	0	0	0	0.064	0.270	0	0.691	0.770
FCGR2B	IGLL5	9606.ENSP00000351497	9606.ENSP00000431254	0	0	0	0	0.210	0	0.600	0.180	0.718
FCGR2B	LILRA5	9606.ENSP00000351497	9606.ENSP00000404236	0	0	0	0	0.128	0	0.800	0.167	0.842
FGG	ORM1	9606.ENSP00000336829	9606.ENSP00000259396	0	0	0	0	0.606	0	0	0.297	0.711
FGG	THBS1	9606.ENSP00000336829	9606.ENSP00000260356	0	0	0	0	0	0.392	0.720	0.146	0.842
FGG	SERPINA5	9606.ENSP00000336829	9606.ENSP00000333203	0	0	0	0	0.371	0.230	0.900	0.239	0.958
FGG	HAO1	9606.ENSP00000336829	9606.ENSP00000368066	0	0	0	0	0.822	0	0	0.049	0.823
FGG	PLAUR	9606.ENSP00000336829	9606.ENSP00000339328	0	0	0	0	0	0	0.900	0.112	0.907
FGG	PLAU	9606.ENSP00000336829	9606.ENSP00000361850	0	0	0	0	0	0.056	0.900	0.417	0.940
FMOD	LUM	9606.ENSP00000347041	9606.ENSP00000266718	0	0	0.447	0.928	0.353	0	0.900	0.919	0.938
FOXA2	HOXA5	9606.ENSP00000400341	9606.ENSP00000222726	0	0	0	0	0.057	0.519	0	0.441	0.725
FOXA2	GATA4	9606.ENSP00000400341	9606.ENSP00000334458	0	0	0	0	0.100	0.368	0	0.809	0.882
FOXJ1	GMNC	9606.ENSP00000323880	9606.ENSP00000406164	0	0	0	0	0.062	0	0	0.730	0.736
FPR2	PLAUR	9606.ENSP00000468897	9606.ENSP00000339328	0	0	0	0	0.099	0	0.900	0.897	0.989
FPR2	SAA1	9606.ENSP00000468897	9606.ENSP00000384906	0	0	0	0	0	0	0.600	0.600	0.833
GATA4	ISL1	9606.ENSP00000334458	9606.ENSP00000230658	0	0	0	0	0.065	0.139	0	0.895	0.908
GATA4	NKX2-5	9606.ENSP00000334458	9606.ENSP00000327758	0	0	0	0	0.141	0.801	0.900	0.992	0.999
GATA4	WT1	9606.ENSP00000334458	9606.ENSP00000331327	0	0	0	0	0.079	0.078	0.600	0.859	0.946
GATA4	TBX20	9606.ENSP00000334458	9606.ENSP00000386170	0	0	0	0	0.130	0.247	0	0.911	0.937
GIG25	HP	9606.ENSP00000376793	9606.ENSP00000348170	0	0	0	0	0.066	0.120	0	0.715	0.745
GPR1	RARRES2	9606.ENSP00000480405	9606.ENSP00000418009	0	0	0	0	0	0	0	0.988	0.988
GPR174	P2RY10	9606.ENSP00000276077	9606.ENSP00000171757	0	0	0	0.930	0.691	0	0	0.758	0.707
HCAR2	HCAR3	9606.ENSP00000375066	9606.ENSP00000436714	0	0	0	0.985	0.727	0	0.600	0.910	0.887
HGD	HPD	9606.ENSP00000283871	9606.ENSP00000289004	0.219	0	0.221	0	0.826	0.244	0.900	0.851	0.998
HIST1H2BH	HIST1H4F	9606.ENSP00000479169	9606.ENSP00000244537	0	0.001	0	0	0.220	0.527	0	0.372	0.748
HIST1H2BH	THBS1	9606.ENSP00000479169	9606.ENSP00000260356	0	0	0	0	0	0	0.900	0.051	0.901
HIST1H2BH	HIST1H3J	9606.ENSP00000479169	9606.ENSP00000352252	0	0.001	0	0	0.324	0.247	0	0.474	0.709
HIST1H2BH	HIST2H2AA	9606.ENSP00000479169	9606.ENSP00000358155	0	0	0	0	0.187	0.265	0.800	0.284	0.903
HIST1H3J	HIST1H4F	9606.ENSP00000352252	9606.ENSP00000244537	0	0.008	0	0	0.210	0.915	0.900	0.628	0.997
HIST1H4F	HIST2H2AA	9606.ENSP00000244537	9606.ENSP00000358155	0	0.004	0	0	0.108	0.880	0	0.820	0.979
HLA-DQA2	PTPN22	9606.ENSP00000364076	9606.ENSP00000352833	0	0	0	0	0.052	0	0.900	0.403	0.938
HLA-DQA2	PDCD1LG2	9606.ENSP00000364076	9606.ENSP00000380855	0	0	0	0	0.062	0	0.900	0.241	0.922
HMGA2	IGF2BP2	9606.ENSP00000437621	9606.ENSP00000371634	0	0	0	0	0.231	0	0	0.745	0.796
HOXA2	HOXA5	9606.ENSP00000222718	9606.ENSP00000222726	0	0	0	0.717	0.231	0.697	0	0.809	0.812
HOXA4	HOXA5	9606.ENSP00000353151	9606.ENSP00000222726	0	0	0	0.828	0.569	0.397	0	0.809	0.766
HOXA5	HOXB2	9606.ENSP00000222726	9606.ENSP00000331741	0	0	0	0.713	0.101	0.697	0	0.776	0.778
HOXA5	HOXB6	9606.ENSP00000222726	9606.ENSP00000420009	0	0	0	0.859	0.237	0.800	0	0.669	0.855
HOXA5	HOXB7	9606.ENSP00000222726	9606.ENSP00000239165	0	0	0	0.846	0.120	0.822	0	0.880	0.859
HOXA5	HOXB4	9606.ENSP00000222726	9606.ENSP00000328928	0	0	0	0.844	0.234	0.811	0	0.793	0.868
HOXA5	HOXA7	9606.ENSP00000222726	9606.ENSP00000242159	0	0	0	0.841	0.355	0.800	0	0.811	0.882
HOXA5	HOXA6	9606.ENSP00000222726	9606.ENSP00000222728	0	0	0	0.842	0.362	0.800	0	0.789	0.883
HOXA5	HOXB5	9606.ENSP00000222726	9606.ENSP00000239151	0	0	0	0.956	0.435	0.800	0	0.717	0.885
HOXA6	HOXB7	9606.ENSP00000222728	9606.ENSP00000239165	0	0	0	0.845	0.098	0.800	0	0.504	0.826
HOXA6	HOXB6	9606.ENSP00000222728	9606.ENSP00000420009	0	0	0	0.943	0.143	0.800	0	0.650	0.827
HOXA6	HOXB4	9606.ENSP00000222728	9606.ENSP00000328928	0	0	0	0.809	0.122	0.800	0	0.616	0.837
HOXA6	HOXB5	9606.ENSP00000222728	9606.ENSP00000239151	0	0	0	0.835	0.140	0.800	0	0.580	0.837
HOXA6	HOXA7	9606.ENSP00000222728	9606.ENSP00000242159	0	0	0	0.830	0.387	0.800	0	0.814	0.889
HOXA7	HOXB5	9606.ENSP00000242159	9606.ENSP00000239151	0	0	0	0.841	0.190	0.800	0	0.636	0.847
HOXA7	HOXB7	9606.ENSP00000242159	9606.ENSP00000239165	0	0	0	0.949	0.139	0.800	0	0.681	0.826
HOXA7	HOXB4	9606.ENSP00000242159	9606.ENSP00000328928	0	0	0	0.812	0.143	0.800	0	0.625	0.841
HOXA7	HOXB6	9606.ENSP00000242159	9606.ENSP00000420009	0	0	0	0.847	0.175	0.800	0	0.654	0.844
HOXB13	PRRX2	9606.ENSP00000290295	9606.ENSP00000361547	0	0	0	0	0	0.078	0	0.819	0.825
HOXB13	PRAC2	9606.ENSP00000290295	9606.ENSP00000484945	0	0	0	0	0.113	0	0	0.909	0.915
HOXB4	HOXB5	9606.ENSP00000328928	9606.ENSP00000239151	0	0	0	0.832	0.363	0.800	0	0.771	0.884
HOXB4	HOXB7	9606.ENSP00000328928	9606.ENSP00000239165	0	0	0	0.824	0.175	0.820	0	0.824	0.867
HOXB4	HOXB6	9606.ENSP00000328928	9606.ENSP00000420009	0	0	0	0.830	0.343	0.800	0	0.777	0.880
HOXB5	HOXB7	9606.ENSP00000239151	9606.ENSP00000239165	0	0	0	0.850	0.330	0.800	0	0.734	0.875
HOXB5	HOXB6	9606.ENSP00000239151	9606.ENSP00000420009	0	0	0	0.855	0.699	0.800	0	0.802	0.944
HOXB6	HOXB7	9606.ENSP00000420009	9606.ENSP00000239165	0	0	0	0.866	0.318	0.835	0	0.719	0.894
HP	ORM1	9606.ENSP00000348170	9606.ENSP00000259396	0	0	0	0	0.284	0	0	0.760	0.821
HP	SAA4	9606.ENSP00000348170	9606.ENSP00000278222	0	0	0	0	0.115	0	0.540	0.385	0.727
HP	SAA2	9606.ENSP00000348170	9606.ENSP00000436126	0	0	0	0	0.078	0	0.540	0.431	0.737
HP	SAA1	9606.ENSP00000348170	9606.ENSP00000384906	0	0	0	0	0.063	0	0.540	0.665	0.843
HP	MMP9	9606.ENSP00000348170	9606.ENSP00000361405	0	0	0	0	0.062	0	0	0.865	0.868
HP	SERPINA1	9606.ENSP00000348170	9606.ENSP00000416066	0	0	0	0	0.171	0.120	0	0.878	0.904
IBSP	SPP1	9606.ENSP00000226284	9606.ENSP00000378517	0	0	0	0	0.089	0	0	0.911	0.916
IDO1	SOCS3	9606.ENSP00000430950	9606.ENSP00000330341	0	0	0	0	0.079	0.182	0	0.850	0.877
IDO1	PDCD1LG2	9606.ENSP00000430950	9606.ENSP00000380855	0	0	0	0	0.062	0	0	0.710	0.716
IDO1	TDO2	9606.ENSP00000430950	9606.ENSP00000444788	0	0	0	0	0	0	0.800	0.862	0.971
IGF2BP1	IGF2BP2	9606.ENSP00000290341	9606.ENSP00000371634	0	0	0	0.971	0.212	0.679	0	0.682	0.741
IGJ	IGLL5	9606.ENSP00000254801	9606.ENSP00000431254	0	0	0	0	0.358	0	0.600	0.510	0.863
IL2RA	IL7R	9606.ENSP00000369293	9606.ENSP00000306157	0	0	0	0	0.082	0	0	0.728	0.739
IL2RA	SOCS3	9606.ENSP00000369293	9606.ENSP00000330341	0	0	0	0	0.062	0	0.900	0.323	0.930
IL2RA	PTPN22	9606.ENSP00000369293	9606.ENSP00000352833	0	0	0	0	0.107	0	0	0.708	0.728
IL31RA	OSMR	9606.ENSP00000415900	9606.ENSP00000274276	0	0	0	0.566	0.062	0	0.800	0.988	0.888
IL36B	IL36RN	9606.ENSP00000259213	9606.ENSP00000376896	0	0	0	0	0.350	0	0.900	0.920	0.994
IL7R	SLAMF1	9606.ENSP00000306157	9606.ENSP00000306190	0	0	0	0	0.147	0	0	0.682	0.718
ISL1	TBX20	9606.ENSP00000230658	9606.ENSP00000386170	0	0	0	0	0	0.147	0	0.833	0.852
ISL1	NKX2-5	9606.ENSP00000230658	9606.ENSP00000327758	0	0	0	0	0.065	0.113	0	0.896	0.907
LGALS3	MMP9	9606.ENSP00000254301	9606.ENSP00000361405	0	0	0	0	0.072	0	0	0.720	0.729
LIF	TIMP1	9606.ENSP00000249075	9606.ENSP00000218388	0	0	0	0	0.098	0	0.900	0.335	0.934
LIF	OSMR	9606.ENSP00000249075	9606.ENSP00000274276	0	0	0	0	0.098	0.058	0.600	0.556	0.828
LIF	SAA1	9606.ENSP00000249075	9606.ENSP00000384906	0	0	0	0	0.065	0	0.900	0.067	0.905
LIF	MMP1	9606.ENSP00000249075	9606.ENSP00000322788	0	0	0	0	0.139	0	0.900	0.208	0.925
LIF	MMP9	9606.ENSP00000249075	9606.ENSP00000361405	0	0	0	0	0.062	0	0.900	0.338	0.932
LOX	PCOLCE	9606.ENSP00000231004	9606.ENSP00000223061	0	0	0	0	0.241	0	0.900	0.294	0.941
LOX	POSTN	9606.ENSP00000231004	9606.ENSP00000369071	0	0	0	0	0.428	0	0	0.608	0.766
LOX	LOXL4	9606.ENSP00000231004	9606.ENSP00000260702	0	0	0	0.817	0.119	0	0.900	0.800	0.921
LOX	LOXL1	9606.ENSP00000231004	9606.ENSP00000261921	0	0	0	0.915	0.328	0	0.900	0.824	0.934
LOXL1	PCOLCE	9606.ENSP00000261921	9606.ENSP00000223061	0	0	0	0	0.370	0	0.900	0.203	0.945
LOXL1	LOXL4	9606.ENSP00000261921	9606.ENSP00000260702	0	0	0	0.731	0.117	0	0.900	0.942	0.931
LOXL4	PCOLCE	9606.ENSP00000260702	9606.ENSP00000223061	0	0	0	0	0.096	0	0.900	0	0.905
LTF	LYZ	9606.ENSP00000231751	9606.ENSP00000261267	0	0	0	0	0.127	0.270	0.500	0.652	0.874
LUM	POSTN	9606.ENSP00000266718	9606.ENSP00000369071	0	0	0	0	0.591	0	0	0.558	0.811
MEOX1	MEOX2	9606.ENSP00000321684	9606.ENSP00000262041	0	0	0	0.884	0.107	0.671	0	0.720	0.719
MMP1	MMP11	9606.ENSP00000322788	9606.ENSP00000215743	0	0	0	0.810	0	0	0.900	0.700	0.913
MMP1	TIMP1	9606.ENSP00000322788	9606.ENSP00000218388	0	0	0	0	0.157	0.869	0.900	0.989	0.999
MMP1	MMP7	9606.ENSP00000322788	9606.ENSP00000260227	0	0	0.265	0.919	0.062	0.213	0.900	0.806	0.926
MMP1	SAA1	9606.ENSP00000322788	9606.ENSP00000384906	0	0	0	0	0.063	0	0.900	0.403	0.939
MMP1	MMP9	9606.ENSP00000322788	9606.ENSP00000361405	0	0	0	0.750	0.518	0	0.900	0.901	0.961
MMP11	MMP7	9606.ENSP00000215743	9606.ENSP00000260227	0	0	0.200	0.813	0	0	0.650	0.681	0.703
MMP11	TIMP1	9606.ENSP00000215743	9606.ENSP00000218388	0	0	0	0	0.062	0.180	0	0.679	0.732
MMP12	TIMP1	9606.ENSP00000458585	9606.ENSP00000218388	0	0	0	0	0.085	0.180	0	0.761	0.805
MMP12	PLAUR	9606.ENSP00000458585	9606.ENSP00000339328	0	0	0	0	0.065	0.213	0.900	0.393	0.949
MMP12	MMP9	9606.ENSP00000458585	9606.ENSP00000361405	0	0	0	0.732	0.512	0	0.300	0.855	0.724
MMP13	TIMP1	9606.ENSP00000260302	9606.ENSP00000218388	0	0	0	0	0.063	0.180	0	0.920	0.934
MMP7	TIMP1	9606.ENSP00000260227	9606.ENSP00000218388	0	0	0	0	0	0.180	0	0.924	0.936
MMP7	SPP1	9606.ENSP00000260227	9606.ENSP00000378517	0	0	0	0	0.062	0.213	0.900	0.618	0.968
MMP8	TIMP1	9606.ENSP00000236826	9606.ENSP00000218388	0	0	0	0	0.062	0.180	0	0.874	0.896
MMP9	TIMP1	9606.ENSP00000361405	9606.ENSP00000218388	0	0	0	0	0.063	0.522	0.800	0.990	0.999
MMP9	SERPINE1	9606.ENSP00000361405	9606.ENSP00000223095	0	0	0	0	0.062	0.056	0	0.757	0.767
MMP9	THBS1	9606.ENSP00000361405	9606.ENSP00000260356	0	0	0	0	0.063	0.462	0.800	0.691	0.964
MMP9	PLAUR	9606.ENSP00000361405	9606.ENSP00000339328	0	0	0	0	0.111	0	0	0.774	0.790
MMP9	SPP1	9606.ENSP00000361405	9606.ENSP00000378517	0	0	0	0	0.110	0	0	0.694	0.717
MMP9	PLAU	9606.ENSP00000361405	9606.ENSP00000361850	0	0	0	0	0.076	0	0	0.728	0.738
MMP9	SAA1	9606.ENSP00000361405	9606.ENSP00000384906	0	0	0	0	0.062	0	0.900	0.418	0.940
MYBPH	SLAMF1	9606.ENSP00000255416	9606.ENSP00000306190	0	0	0	0	0	0	0	0.988	0.988
NAMPT	RETN	9606.ENSP00000222553	9606.ENSP00000221515	0	0	0	0	0	0	0	0.873	0.873
NAMPT	RARRES2	9606.ENSP00000222553	9606.ENSP00000418009	0	0	0	0	0	0	0	0.748	0.748
NAMPT	NNMT	9606.ENSP00000222553	9606.ENSP00000441434	0	0	0	0	0	0	0.900	0.527	0.950
NKX2-5	TBX20	9606.ENSP00000327758	9606.ENSP00000386170	0	0	0	0	0.160	0.251	0	0.978	0.985
ORM1	SERPINA5	9606.ENSP00000259396	9606.ENSP00000333203	0	0	0	0	0.209	0	0	0.638	0.702
ORM1	SERPINA1	9606.ENSP00000259396	9606.ENSP00000416066	0	0	0	0	0.440	0	0	0.711	0.831
PLAU	TIMP1	9606.ENSP00000361850	9606.ENSP00000218388	0	0	0	0	0.158	0	0	0.677	0.716
PLAU	SERPINE1	9606.ENSP00000361850	9606.ENSP00000223095	0	0	0	0	0.214	0.976	0.900	0.989	0.999
PLAU	SERPINA5	9606.ENSP00000361850	9606.ENSP00000333203	0	0	0	0	0	0.704	0	0.435	0.825
PLAU	PLAUR	9606.ENSP00000361850	9606.ENSP00000339328	0	0	0	0	0.221	0.975	0.900	0.989	0.999
PLAUR	TIMP1	9606.ENSP00000339328	9606.ENSP00000218388	0	0	0	0	0.162	0	0	0.751	0.782
PLAUR	SERPINE1	9606.ENSP00000339328	9606.ENSP00000223095	0	0	0	0	0.162	0	0.900	0.989	0.999
PLAUR	SRPX2	9606.ENSP00000339328	9606.ENSP00000362095	0	0	0	0	0.076	0.213	0	0.947	0.958
PRAME	WT1	9606.ENSP00000445675	9606.ENSP00000331327	0	0	0	0	0.106	0	0	0.681	0.702
PTX3	TNFAIP6	9606.ENSP00000295927	9606.ENSP00000243347	0	0	0	0	0.147	0.417	0	0.977	0.988
RARRES2	RETN	9606.ENSP00000418009	9606.ENSP00000221515	0	0	0	0	0.062	0	0	0.749	0.754
RETN	SERPINE1	9606.ENSP00000221515	9606.ENSP00000223095	0	0	0	0	0	0	0	0.764	0.764
S100A8	S100A9	9606.ENSP00000357722	9606.ENSP00000357727	0	0	0	0.801	0.995	0.950	0.900	0.987	0.999
SAA1	TIMP1	9606.ENSP00000384906	9606.ENSP00000218388	0	0	0	0	0.084	0	0.900	0.369	0.937
SCNN1B	SCNN1G	9606.ENSP00000345751	9606.ENSP00000300061	0	0	0	0.868	0.222	0.951	0.900	0.956	0.996
SERPINE1	TIMP1	9606.ENSP00000223095	9606.ENSP00000218388	0	0	0	0	0.176	0	0	0.736	0.773
SERPINE1	THBS1	9606.ENSP00000223095	9606.ENSP00000260356	0	0	0	0	0.273	0.059	0	0.655	0.744
SFRP4	WNT16	9606.ENSP00000410715	9606.ENSP00000222462	0	0	0	0	0	0.166	0.600	0.618	0.861
SPP1	THBS1	9606.ENSP00000378517	9606.ENSP00000260356	0	0	0	0	0.062	0	0.500	0.556	0.773
SPP1	TNFRSF11B	9606.ENSP00000378517	9606.ENSP00000297350	0	0	0	0	0.062	0	0	0.771	0.776
THBS1	TNFAIP6	9606.ENSP00000260356	9606.ENSP00000243347	0	0	0	0	0.070	0.462	0	0.549	0.755
TNFRSF12A	TNFSF14	9606.ENSP00000326737	9606.ENSP00000469049	0	0	0	0	0	0	0.600	0.285	0.702
